# Supplementary material for: MicroRNA-483-5p Inhibits Hepatocellular Carcinoma Cell Proliferation, Cell Steatosis, and Fibrosis by Targeting PPARα and TIMP2
Source: Cancers (Basel). 2023 Mar 10;15(6):1715. doi: 10.3390/cancers15061715 (PMC10046356; doi:10.3390/cancers15061715)
Supplement: Supplementary file 1 [file cancers-15-01715-s001.zip]

Archive with 1 entries (1 files):
- cancers-2244772-supplementary.pdf
